# Supplementary material for: Evaluation of early trabecular changes around implants using fractal analysis and panoramic indices
Source: PLoS One. 2026 Jul 1;21(7):e0352984. doi: 10.1371/journal.pone.0352984 (PMC13322550; doi:10.1371/journal.pone.0352984)
Supplement: S1 Data — (XLSX) [file pone.0352984.s001.xlsx]

## Sheet: S1 Data Baseline
Record ID	Periodontal Diagnosis	Implant Localization	Implant Length	PPD(mm)	PI	GI	BOP(%)	FD Mesial	FD Distal	FD Apical	MCW 35-36	MCW 45-46	Mental Length 35-36	Mental Length 45-46	PMI 35-36	PMI 45-46
1	Gingivitis	Maxilla	Short	2.33	1.67	2	25	1.27	1.18	1.353	3.03	3.19	8.24	6.47	0.368	0.493
2	Gingivitis	Maxilla	Short	2.74	1	2	25	1.203	1.277	1.415	3.46	3.56	9.73	7.13	0.356	0.499
3	Gingivitis	Mandible	Short	2.75	1.75	2	32.14	1.238	1.217	1.335	3.38	2.59	9.05	9.29	0.373	0.279
4	Gingivitis	Maxilla	Short	2.66	1	1.34	92.31	1.309	1.262	1.369	3.13	2.35	9.39	9.59	0.333	0.245
5	Gingivitis	Maxilla	Short	2.37	1	1.21	35.71	1.233	1.216	1.467	2.34	2.3	9.96	11.09	0.235	0.207
6	Gingivitis	Mandible	Long	2.59	1.2	1	44.82	1.237	1.287	1.338	3.81	2.77	10.94	10.42	0.348	0.266
7	Gingivitis	Maxilla	Short	2.38	1.67	2	14.29	1.174	1.204	1.282	2.14	2.12	8.93	8.25	0.24	0.257
8	Gingivitis	Mandible	Short	2.62	1	2.84	35.71	1.239	1.263	1.309	3.26	2.88	8.96	11.23	0.364	0.256
9	Gingivitis	Maxilla	Short	2.87	1.21	2.12	17.85	1.279	1.204	1.364	2.6	3.2	8.32	6.56	0.313	0.488
10	Gingivitis	Maxilla	Short	1.94	1.07	1.67	35.71	1.23	1.292	1.361	2.83	2.21	10.62	8.47	0.266	0.261
11	Gingivitis	Mandible	Short	2	1.64	2.68	75	1.155	1.155	1.261	3.28	2.82	8.78	9.25	0.374	0.305
12	Gingivitis	Maxilla	Long	2.74	1.67	1.5	46.42	1.261	1.267	1.399	2.94	2.77	7.3	6.98	0.403	0.397
13	Gingivitis	Mandible	Short	1.88	2.26	2.59	43.48	1.123	1.395	1.337	3.21	3.46	7.19	6.38	0.446	0.542
14	Gingivitis	Maxilla	Short	2.69	1.53	2	53.84	1.181	1.238	1.414	2.73	2.99	7.16	6.57	0.381	0.455
15	Gingivitis	Maxilla	Short	2.07	1.64	1	89.28	1.206	1.318	1.35	4.03	3.52	7.11	6.68	0.567	0.527
16	Gingivitis	Mandible	Short	2.7	2.28	1.42	53.5	1.218	1.253	1.346	3.71	3.66	8.23	10.12	0.451	0.362
17	Gingivitis	Maxilla	Short	2.41	1.75	2.62	75	1.26	1.333	1.377	3.87	3.52	7.72	7.66	0.501	0.46
18	Gingivitis	Maxilla	Long	3.04	1.35	2.74	35.71	1.065	1.217	1.336	4.93	5.45	7.87	8.65	0.626	0.63
19	Gingivitis	Maxilla	Short	2.41	1.5	1.65	65.62	1.253	1.152	1.411	2.97	2.97	8.8	9.27	0.338	0.32
20	Gingivitis	Maxilla	Short	2.34	1.32	1.17	32.14	1.124	1.375	1.423	2.12	3.15	7.45	7.89	0.284	0.399
21	Gingivitis	Mandible	Long	2.63	2.07	2.85	53.57	1.277	1.259	1.39	3.89	3.38	8.32	8.57	0.468	0.394
22	Gingivitis	Mandible	Short	2.06	2	1	100	1.359	1.271	1.364	6.93	7.59	10.31	10.125	0.672	0.75
23	Gingivitis	Mandible	Short	2.5	1.5	2.64	14.29	1.33	1.321	1.389	2.77	2.67	5.6	6.13	0.495	0.436
24	Gingivitis	Mandible	Long	2.71	1.87	2.15	50	1.239	1.247	1.322	2.49	1.97	7.28	5.92	0.342	0.333
25	Gingivitis	Mandible	Short	2.55	1.67	1.71	28.57	1.133	1.229	1.467	2.57	2.25	7.39	7.03	0.348	0.32
26	Gingivitis	Mandible	Short	2.33	1.4	2.15	40.74	1.166	1.214	1.269	1.96	2.4	7.44	5.04	0.263	0.476
27	Gingivitis	Mandible	Long	2.46	1.91	3	39.29	1.234	1.194	1.396	2.07	2.58	9.01	8.12	0.23	0.318
28	Gingivitis	Maxilla	Short	2.63	1.5	2	44.44	1.323	1.235	1.351	2.15	2.67	6.79	5.5	0.317	0.485
29	Gingivitis	Mandible	Long	2.59	1.49	2.66	46.42	1.22	1.242	1.34	2.77	2.46	7.34	6.37	0.377	0.386
30	Gingivitis	Mandible	Short	3.46	1.54	1	64.51	1.181	1.276	1.307	2.74	2.09	9.67	7.94	0.283	0.263
31	Gingivitis	Mandible	Short	2.64	1.39	1.21	39.21	1.304	1.272	1.408	2.19	2.85	9.44	9.2	0.232	0.31
32	Gingivitis	Maxilla	Short	2.64	1.64	2.6	32.14	1.303	1.244	1.395	2.49	2.56	7.98	8.27	0.312	0.31
33	Gingivitis	Mandible	Long	2.23	1.44	2.07	44.44	1.265	1.188	1.347	3.44	3.35	8.27	11.43	0.416	0.293
34	Gingivitis	Mandible	Short	3	2.06	2.78	37.03	1.105	1.313	1.35	2.9	2.93	9.22	10.6	0.315	0.276
35	Gingivitis	Mandible	Short	2.25	1.46	1.75	75	1.3	1.325	1.422	2.86	2.38	9.23	7.46	0.31	0.319
36	Gingivitis	Maxilla	Long	2.81	1.25	2	39.28	1.269	1.347	1.331	2.77	2.69	7.55	7.25	0.367	0.371
37	Gingivitis	Maxilla	Long	2.55	2.18	2	100	1.245	1.171	1.385	2.95	3.05	8.81	8.49	0.335	0.359
38	Gingivitis	Maxilla	Short	2.48	1.84	1.92	92	1.038	1.316	1.273	3.69	4.09	8.33	8.75	0.443	0.467
39	Gingivitis	Maxilla	Long	2.16	2.18	2	100	1.298	1.264	1.345	2.88	2.95	6.57	5.72	0.438	0.516
40	Gingivitis	Maxilla	Short	2.42	1.71	1.6	64.2	1.195	1.106	1.374	1.3	1.35	6.64	8.53	0.196	0.158
41	Gingivitis	Maxilla	Short	2.46	2.46	2	100	1.12	1.257	1.391	2.48	2.51	6.2	7.13	0.4	0.352
42	Gingivitis	Maxilla	Short	2.22	1.32	1.17	100	1.265	1.266	1.397	3.69	3.35	8.58	8.8	0.43	0.381
43	Gingivitis	Maxilla	Long	2.58	2	2.15	39.29	1.381	1.273	1.331	2.65	2.25	6.44	5.71	0.411	0.394
44	Gingivitis	Maxilla	Short	2.36	2.28	2	100	1.192	1.323	1.375	2.8	3.5	9.43	10.11	0.297	0.346
45	Gingivitis	Maxilla	Short	2.29	2.14	1.57	60.71	1.275	1.088	1.254	3.22	3.41	7.67	8.24	0.42	0.414
46	Gingivitis	Maxilla	Short	2.5	1.78	2.49	45.45	1.205	1.272	1.359	2.46	2.12	6.91	6.6	0.356	0.321
47	Gingivitis	Mandible	Long	3.07	1	2	50	0.996	1.113	1.305	2.12	1.97	5.92	5.58	0.358	0.353
48	Gingivitis	Maxilla	Short	3.36	2.68	3	100	1.254	1.249	1.374	4.16	3.93	7.87	8.9	0.529	0.442
49	Gingivitis	Mandible	Short	3.14	2.93	3	100	1.122	1.178	1.317	2.22	2.32	6.78	7.15	0.327	0.324
50	Periodontitis	Mandible	Short	1.94	2.43	2	100	1.181	1.158	1.386	2.87	2.97	5.64	6.78	0.509	0.438
51	Periodontitis	Mandible	Short	2.86	1.24	2.49	25.92	1.147	1.17	1.388	2.59	2.59	7.02	7.85	0.369	0.33
52	Periodontitis	Mandible	Long	2.41	1.5	2.42	50	1.139	1.134	1.364	2.3	2.33	6.72	7.8	0.342	0.299
53	Periodontitis	Mandible	Long	2.13	2.73	1.53	46.87	1.1	1.094	1.289	3.47	3.65	6.52	6.72	0.532	0.543
54	Periodontitis	Mandible	Short	2.83	1.87	2	65.21	1.081	1.102	1.386	3.1	3.05	6.7	7.05	0.463	0.433
55	Periodontitis	Mandible	Short	3.35	2	3	100	1.243	1.3	1.344	1.39	1.97	7.17	7.89	0.194	0.25
56	Periodontitis	Mandible	Long	2.26	2	1.6	60	1.131	1.256	1.343	2.12	1.8	8.33	7.23	0.255	0.249
57	Periodontitis	Mandible	Short	2.44	2.16	1.4	65	1.203	1.211	1.382	2.87	3	7.42	8.45	0.387	0.355
58	Periodontitis	Mandible	Short	2.44	2	2	33.33	1.198	1.198	1.396	2.55	2.34	7.93	7.56	0.322	0.31
59	Periodontitis	Maxilla	Short	2.1	2	2	65	1.21	1.097	1.4	2.87	3	7.42	8.45	0.387	0.355
60	Periodontitis	Mandible	Short	2.93	1.4	1.54	25.92	1.345	1.235	1.479	2.55	2.34	7.93	7.56	0.322	0.31

## Sheet: S1 Data 3Month
Record ID	Periodontal Diagnosis	Implant Localization	Implant Length	PPD(mm)	PI	GI	BOP(%)	FD Mesial	FD Distal	FD Apical	MCW 35-36	MCW 45-46	Mental Length 35-36	Mental Length 45-46	PMI 35-36	PMI 45-46
1	Gingivitis	Maxilla	Short	2.33	1	1	40	1.225	1.32	1.339	3.05	2.91	8.94	7.23	0.341	0.402
2	Gingivitis	Maxilla	Short	2.74	2.5	2	60	1.258	1.309	1.362	2.61	2.96	10.09	10.18	0.259	0.291
3	Gingivitis	Mandible	Short	2.75	3	2	100	1.222	1.321	1.388	3.26	3.2	7.91	9.61	0.412	0.333
4	Gingivitis	Maxilla	Short	2.65	1	0	18	1.344	1.301	1.448	3.17	2.81	8.26	8.46	0.384	0.332
5	Gingivitis	Maxilla	Short	2.37	1.5	2.25	62.5	1.291	1.269	1.41	2.12	2.16	8.86	10.07	0.239	0.214
6	Gingivitis	Mandible	Long	2.59	1.95	2.53	60	1.27	1.314	1.405	3.7	3.29	10.39	10.7	0.356	0.307
7	Gingivitis	Maxilla	Short	2.37	3	2	46.88	1.217	1.217	1.305	2.55	2.14	9.36	8.95	0.272	0.239
8	Gingivitis	Mandible	Short	2.62	3	2	80	1.253	1.266	1.341	3.28	3.01	8.94	11.29	0.367	0.267
9	Gingivitis	Maxilla	Short	2.86	1	1	8	1.279	1.199	1.418	2.83	2.77	8.01	7.01	0.353	0.395
10	Gingivitis	Maxilla	Short	1.93	1.74	1.44	51.85	1.247	1.324	1.324	2.84	2.26	9.6	8.35	0.296	0.271
11	Gingivitis	Mandible	Short	2.56	1.93	2	100	1.193	1.222	1.357	2.96	2.41	9	9.13	0.329	0.264
12	Gingivitis	Maxilla	Long	2.74	1.75	2	100	1.265	1.363	1.427	3.1	2.98	7.56	7.01	0.41	0.425
13	Gingivitis	Mandible	Short	1.88	2	2	100	1.216	1.293	1.374	3.45	3.54	6.45	6.56	0.535	0.54
14	Gingivitis	Maxilla	Short	2.68	2	1.42	42.86	1.185	1.258	1.399	2.7	2.87	6.11	6.5	0.442	0.442
15	Gingivitis	Maxilla	Short	2.07	1.31	1	60	1.284	1.352	1.419	3.67	3.18	7.54	6.48	0.487	0.491
16	Gingivitis	Mandible	Short	2.7	3	3	100	1.297	1.265	1.357	3.43	3.51	8.51	8.74	0.403	0.402
17	Gingivitis	Maxilla	Short	2.41	2	1	100	1.331	1.367	1.289	3.24	3.09	6.88	7.04	0.471	0.439
18	Gingivitis	Maxilla	Long	3.03	3	1.7	62.96	1.165	1.26	1.298	3.62	3.59	7.68	8.59	0.471	0.418
19	Gingivitis	Maxilla	Short	2.4	1.1	1.57	57.14	1.33	1.183	1.38	2.29	2.15	7.86	7.94	0.291	0.271
20	Gingivitis	Maxilla	Short	2.34	2	2	100	1.19	1.336	1.474	2.9	2.65	7.83	7.75	0.37	0.342
21	Gingivitis	Mandible	Long	2	1.71	2	100	1.279	1.298	1.419	2.73	2.73	6.18	7.24	0.442	0.377
22	Gingivitis	Mandible	Short	2.62	1.14	1.57	35.71	1.299	1.31	1.403	4.72	5	10.74	10.4	0.439	0.481
23	Gingivitis	Mandible	Short	2.5	1.2	1.12	25	1.289	1.381	1.356	3.24	3.34	6.01	7.94	0.539	0.421
24	Gingivitis	Mandible	Long	2.71	1.92	1.3	34.62	1.278	1.323	1.334	2.9	2.6	8.15	7.77	0.356	0.335
25	Gingivitis	Mandible	Short	2.54	1	1.73	26.08	1.178	1.288	1.449	2.26	2.63	8.3	8.44	0.272	0.312
26	Gingivitis	Mandible	Short	2.33	1.35	1.28	25	1.223	1.278	1.344	2.5	2.65	7.67	8.87	0.326	0.299
27	Gingivitis	Mandible	Long	2.45	2.4	2	100	1.291	1.298	1.397	2.38	2.66	8.36	7.6	0.285	0.35
28	Gingivitis	Maxilla	Short	2.63	2.42	1.53	50	1.327	1.3	1.453	3.63	4.16	7.25	6.12	0.501	0.68
29	Gingivitis	Mandible	Long	2.59	1.33	1.4	37.03	1.277	1.332	1.383	2.43	2.73	6.28	7.68	0.387	0.355
30	Gingivitis	Mandible	Short	3.46	2.5	2	100	1.328	1.366	1.35	2.05	2.19	9.78	7.85	0.21	0.279
31	Gingivitis	Mandible	Short	2.64	2	1	100	1.308	1.258	1.417	3.01	3.83	10.08	10.01	0.299	0.383
32	Gingivitis	Maxilla	Short	2.64	2	1.55	48	1.306	1.272	1.412	2.53	2.2	7.22	7.66	0.35	0.287
33	Gingivitis	Mandible	Long	2.23	2.5	2	35.71	1.372	1.237	1.379	3.38	3.38	9.79	11.56	0.345	0.292
34	Gingivitis	Mandible	Short	3	2.05	1	100	1.185	1.265	1.376	2.76	3.16	9.19	10.12	0.3	0.312
35	Gingivitis	Mandible	Short	2.25	2	1.32	32	1.357	1.249	1.36	2.57	2.45	9.23	8.75	0.278	0.28
36	Gingivitis	Maxilla	Long	2.81	2	2	39.28	1.346	1.405	1.378	2.91	3.07	7.71	6.78	0.377	0.453
37	Gingivitis	Maxilla	Long	2.55	2	2	100	1.221	1.273	1.298	2.73	3.13	9.58	9.24	0.285	0.339
38	Gingivitis	Maxilla	Short	2.48	2.14	1	19.52	1.266	1.348	1.315	3.85	3.98	8.34	8.8	0.462	0.452
39	Gingivitis	Maxilla	Long	2.16	3	2	100	1.312	1.265	1.337	2.65	2.63	6.68	5.45	0.397	0.483
40	Gingivitis	Maxilla	Short	2.42	1.46	1.36	37	1.286	1.249	1.358	2.06	1.9	7.89	7.18	0.261	0.265
41	Gingivitis	Maxilla	Short	2.46	1.42	2	100	1.327	1.312	1.482	2.51	2.62	6.35	7.15	0.395	0.366
42	Gingivitis	Maxilla	Short	2.22	2	2	100	1.271	1.227	1.424	3.05	2.55	9.83	9.02	0.31	0.283
43	Gingivitis	Maxilla	Long	2.57	1.51	1.24	31.03	1.344	1.292	1.383	2.54	2.49	6.78	5.98	0.375	0.416
44	Gingivitis	Maxilla	Short	2.35	1.14	1.39	39.29	1.359	1.343	1.412	2.31	2.41	9.56	10.125	0.242	0.238
45	Gingivitis	Maxilla	Short	2.28	1	1	25	1.329	1.227	1.303	2.94	3.17	8.08	8.2	0.364	0.387
46	Gingivitis	Maxilla	Short	2.5	1	2.5	53.57	1.336	1.347	1.426	2.36	2.24	6.89	6.69	0.343	0.335
47	Gingivitis	Mandible	Long	3.06	1.36	1.31	52.63	1.121	1.256	1.389	2.17	1.89	6.04	6.21	0.359	0.304
48	Gingivitis	Maxilla	Short	3.36	2.14	2	100	1.358	1.277	1.355	2.53	1.87	7.65	8.88	0.331	0.211
49	Gingivitis	Mandible	Short	3.13	1.77	1.4	44.44	1.319	1.276	1.311	2.35	2.15	6.95	6.85	0.338	0.314
50	Periodontitis	Mandible	Short	1.93	2	2	28	1.242	1.273	1.379	3.25	3.18	6.25	6.85	0.52	0.464
51	Periodontitis	Mandible	Short	2.85	1.36	1.31	19	1.297	1.229	1.421	2.69	3.21	7.67	7.41	0.351	0.433
52	Periodontitis	Mandible	Long	2.4	3	2	100	1.261	1.238	1.406	1.92	1.73	6.85	7.32	0.28	0.236
53	Periodontitis	Mandible	Long	2.12	2.1	2	100	1.271	1.172	1.349	3.36	3.11	6.7	7.05	0.501	0.441
54	Periodontitis	Mandible	Short	2.82	1.31	1.09	23	1.233	1.217	1.443	2.46	3.02	6.03	6.29	0.408	0.48
55	Periodontitis	Mandible	Short	3.34	3	1	18.18	1.305	1.319	1.329	1.12	1.63	6.68	6.45	0.168	0.253
56	Periodontitis	Mandible	Long	2.25	2.17	1.88	80	1.188	1.33	1.4	1.88	1.86	7.16	6.47	0.263	0.287
57	Periodontitis	Mandible	Short	2.44	2	1	100	1.253	1.255	1.455	2.75	3.21	7.13	7.33	0.38	0.438
58	Periodontitis	Mandible	Short	2.44	1.71	1.61	66.67	1.336	1.367	1.42	3.21	2.82	9.09	8.97	0.35	0.314
59	Periodontitis	Maxilla	Short	2.1	2.12	1.24	35	1.28	1.224	1.418	2.75	3.21	7.13	7.33	0.38	0.438
60	Periodontitis	Mandible	Short	2.92	1	1.35	25	1.398	1.302	1.425	3.21	2.82	9.09	8.97	0.35	0.314

## Sheet: S1 Data Definitions
Data Description
This dataset contains anonymized clinical and radiographic measurement data from 60 implants evaluated at baseline and at 3-month follow-up.
Direct personal or demographic variables were removed prior to public sharing in accordance with journal guidance for human participant data.
The remaining variables are study measurement variables or analysis-group variables underlying the reported results.
Variable / Symbol	Definition
Record ID	Sequential study record number; not a hospital or patient identifier.
FD (Fractal Dimension)	A quantitative parameter used to evaluate the complexity of trabecular bone structure in radiographic images.
PPD (Probing Pocket Depth)	The distance from the gingival margin to the base of the periodontal pocket, measured in millimeters (mm).
PI (Plaque Index)	A clinical index used to assess the thickness of dental plaque at the gingival margin.
GI (Gingival Index)	A clinical index used to evaluate the severity of gingival inflammation based on color, edema, and bleeding.
BOP (Bleeding on Probing)	The presence of bleeding after gentle probing, expressed as a percentage (%).
MCW (Mandibular Cortical Width)	The thickness of the mandibular cortical bone measured on radiographic images and expressed in millimeters (mm).
PMI (Panoramic Mandibular Index)	A radiomorphometric index calculated as the ratio between mandibular cortical width and the distance from the inferior mandibular cortex to the mental foramen.
